# Supplementary material for: Chronic Administration of Marinobufagenin in Mice Causes Hyperlocomotion and Decrease in Anxiety by Altering Monoamine Turnover Unaccompanied by Motor Deficits or Oxidative Stress
Source: Int J Mol Sci. 2026 Jun 24;27(13):5713. doi: 10.3390/ijms27135713 (PMC13361798; doi:10.3390/ijms27135713)
Supplement: Supplementary file 1 [file ijms-27-05713-s001.zip › Table S1.xlsx]

## Sheet: Open Field
Distance Summary	effect	term	estimate	std.error	statistic	df	p.value
1	fixed	(Intercept)	2593.7	787.344	3.29423	32.9841	0.00236274
2	fixed	baseline_dist	0.128733	0.108197	1.1898	29	0.243774
3	fixed	groupMBG	319.953	432.627	0.739559	68.7498	0.462086
4	fixed	day_num7	-250.561	343.301	-0.72986	60	0.468316
5	fixed	day_num15	-528.168	343.301	-1.5385	60	0.129184
6	fixed	groupMBG:day_num7	498.137	485.5	1.02603	60	0.308997
7	fixed	groupMBG:day_num15	836.727	485.5	1.72343	60	0.0899607
Distance ANOVA
Term	Sum Sq	Mean Sq	NumDF	DenDF	F value	Pr(>F)	Parameter
baseline_val	1.33472e+06	1.33472e+06	1	29	1.41563	0.243774	Total Distance (cm)
treatment	5.07976e+06	5.07976e+06	1	29	5.38771	0.027511	Total Distance (cm)
day_f	253767	126884	2	60	0.134576	0.87435	Total Distance (cm)
treatment:day_f	2.83439e+06	1.41719e+06	2	60	1.50311	0.230694	Total Distance (cm)
Distance Post hoc	contrast	day_num	estimate	SE	df	t.ratio	p.value
1	aCSF - MBG	1	-319.953	432.627	68.7498	-0.739559	0.462086
2	aCSF - MBG	7	-818.09	432.627	68.7498	-1.89098	0.062841
3	aCSF - MBG	15	-1156.68	432.627	68.7498	-2.67362	0.0093661
Center time summary	effect	component	term	estimate	std.error	statistic	p.value
1	fixed	cond	(Intercept)	2.69275	0.394394	6.82757	8.63662e-12
2	fixed	cond	baseline_center	0.00573851	0.00275385	2.08381	0.0371772
3	fixed	cond	groupMBG	0.439926	0.379015	1.16071	0.245761
4	fixed	cond	day_num7	-0.40439	0.294681	-1.3723	0.169971
5	fixed	cond	day_num15	-0.984252	0.298255	-3.30003	0.000966741
6	fixed	cond	groupMBG:day_num7	-0.104974	0.404966	-0.259216	0.795469
7	fixed	cond	groupMBG:day_num15	0.349113	0.404345	0.863405	0.387915
Center time ANOVA
Term	Sum Sq	Mean Sq	NumDF	DenDF	F value	Pr(>F)	Parameter
(Intercept)	NA	NA	1	NA	46.6157	8.63662e-12	Center Time (s)
baseline_val	NA	NA	1	NA	4.34227	0.0371772	Center Time (s)
treatment	NA	NA	1	NA	1.34724	0.245761	Center Time (s)
day_f	NA	NA	2	NA	11.2522	0.00360261	Center Time (s)
treatment:day_f	NA	NA	2	NA	1.49244	0.474156	Center Time (s)
Center time Post hoc	contrast	day_num	ratio	SE	df	null	z.ratio	p.value
1	aCSF / MBG	1	0.644084	0.244118	Inf	1	-1.16071	0.245761
2	aCSF / MBG	7	0.715372	0.272017	Inf	1	-0.880886	0.378379
3	aCSF / MBG	15	0.454281	0.17341	Inf	1	-2.06704	0.0387305

## Sheet: Gait
Stride length, cm, ANOVA	Sum Sq	Mean Sq	NumDF	DenDF	F value	Pr(>F)
treatment	1.09749	1.09749	1	29.0046	0.308363	0.582944
day_f	0.514518	0.514518	1	30.1102	0.144565	0.706453
baseline_val	15.1674	15.1674	1	30.2737	4.26161	0.0476423
treatment:day_f	0.0878	0.0878	1	30.0489	0.0246694	0.876244
Stride Length (cm)
Day	comparison	means_SE	p_value	p_signif	model_used
7	MBG vs aCSF	5.525 Â± 0.075 vs 5.591 Â± 0.079	0.546	ns	Weighted LMM (lme4)
15	MBG vs aCSF	5.512 Â± 0.089 vs 5.559 Â± 0.09	0.71	ns	Weighted LMM (lme4)
Stance Width, cm, ANOVA	Sum Sq	Mean Sq	NumDF	DenDF	F value	Pr(>F)
treatment	1.46502	1.46502	1	28.4917	1.96013	0.172295
day_f	5.63487	5.63487	1	31.8007	7.53922	0.00984902
baseline_val	23.7705	23.7705	1	30.0319	31.804	3.81966e-06
treatment:day_f	0.157686	0.157686	1	31.8338	0.210977	0.649124
Stance Width, cm
Day	comparison	means_SE	p_value	p_signif	model_used
7	MBG vs aCSF	2.782 Â± 0.04 vs 2.873 Â± 0.043	0.1208	ns	Weighted LMM (lme4)
15	MBG vs aCSF	2.69 Â± 0.05 vs 2.744 Â± 0.052	0.4542	ns	Weighted LMM (lme4)
Swing Duration, s, ANOVA	Sum Sq	Mean Sq	NumDF	DenDF	F value	Pr(>F)
treatment	0.0323502	0.0323502	1	32.5205	3.89111	0.0570946
day_f	0.0222434	0.0222434	1	34.4827	2.67545	0.111004
baseline_val	0.131704	0.131704	1	28.2062	15.8414	0.000438698
treatment:day_f	0.00777922	0.00777922	1	34.5666	0.93569	0.340108
Swing Duration (s)
Day	comparison	means_SE	p_value	p_signif	model_used
7	MBG vs aCSF	0.139 Â± 0.003 vs 0.144 Â± 0.003	0.2682	ns	Weighted LMM (lme4)
15	MBG vs aCSF	0.13 Â± 0.004 vs 0.142 Â± 0.004	0.059	ns	Weighted LMM (lme4)
Stance Duration, s, ANOVA	Sum Sq	Mean Sq	NumDF	DenDF	F value	Pr(>F)
treatment	0.124881	0.124881	1	34.4057	4.0685	0.0515465
day_f	0.240785	0.240785	1	36.6634	7.84456	0.00808783
baseline_val	0.19298	0.19298	1	29.3881	6.28713	0.0179314
treatment:day_f	0.0313594	0.0313594	1	36.6556	1.02166	0.318751
Stance Duration, s
Day	comparison	means_SE	p_value	p_signif	model_used
7	MBG vs aCSF	0.121 Â± 0.006 vs 0.13 Â± 0.006	0.287	ns	Weighted LMM (lme4)
15	MBG vs aCSF	0.096 Â± 0.008 vs 0.118 Â± 0.008	0.0558	ns	Weighted LMM (lme4)
Stride Frequency, Steps/s, ANOVA	Sum Sq	Mean Sq	NumDF	DenDF	F value	Pr(>F)
treatment	48.2283	48.2283	1	30.4661	3.04482	0.0910759
day_f	71.0035	71.0035	1	32.2512	4.4827	0.0420431
baseline_val	93.9103	93.9103	1	26.4742	5.92889	0.0219264
treatment:day_f	21.41	21.41	1	32.3822	1.35169	0.25348
Stride Frequency, Steps/s
Day	comparison	means_SE	p_value	p_signif	model_used
7	MBG vs aCSF	4.081 Â± 0.137 vs 3.933 Â± 0.145	0.4581	ns	Weighted LMM (lme4)
15	MBG vs aCSF	4.566 Â± 0.187 vs 4.075 Â± 0.191	0.0665	ns	Weighted LMM (lme4)
Swing Speed, cm/s, ANOVA	Sum Sq	Mean Sq	NumDF	DenDF	F value	Pr(>F)
treatment	13042.3	13042.3	1	27.9966	3.73534	0.0634466
day_f	10533.2	10533.2	1	30.6046	3.01672	0.0924671
baseline_val	47539.7	47539.7	1	31.3885	13.6154	0.000846572
treatment:day_f	4339.17	4339.17	1	30.593	1.24274	0.273624
Swing Speed, cm/s
Day	comparison	means_SE	p_value	p_signif	model_used
7	MBG vs aCSF	65.506 Â± 1.926 vs 62.576 Â± 2.045	0.3013	ns	Weighted LMM (lme4)
15	MBG vs aCSF	70.81 Â± 2.457 vs 63.733 Â± 2.47	0.0441	*	Weighted LMM (lme4)
Stride CV, %, ANOVA	Sum Sq	Mean Sq	NumDF	DenDF	F value	Pr(>F)
treatment	47.1893	47.1893	1	24.9813	0.865013	0.361241
day_f	438.175	438.175	1	27.5997	8.03205	0.00849502
baseline_val	0.666228	0.666228	1	31.2769	0.0122124	0.912711
treatment:day_f	36.6651	36.6651	1	27.8492	0.672097	0.419283
Stride CV, %
Day	comparison	means_SE	p_value	p_signif	model_used
7	MBG vs aCSF	16.785 Â± 1.155 vs 14.66 Â± 1.19	0.2016	ns	Weighted LMM (lme4)
15	MBG vs aCSF	13.094 Â± 1.305 vs 12.622 Â± 1.286	0.7974	ns	Weighted LMM (lme4)
Duty Factor, ANOVA	Sum Sq	Mean Sq	NumDF	DenDF	F value	Pr(>F)
treatment	0.170352	0.170352	1	31.3788	4.38813	0.0443547
day_f	0.491505	0.491505	1	34.1015	12.6607	0.00112206
baseline_val	0.13654	0.13654	1	20.4336	3.51715	0.0750999
treatment:day_f	0.0433655	0.0433655	1	34.0188	1.11706	0.298001
Duty Factor
Day	comparison	means_SE	p_value	p_signif	model_used
7	MBG vs aCSF	0.455 Â± 0.006 vs 0.464 Â± 0.006	0.3031	ns	Weighted LMM (lme4)
15	MBG vs aCSF	0.421 Â± 0.009 vs 0.446 Â± 0.009	0.0508	ns	Weighted LMM (lme4)
Body Length, cm, ANOVA	Sum Sq	Mean Sq	NumDF	DenDF	F value	Pr(>F)
treatment	0.0101469	0.0101469	1	23.6185	0.196528	0.661572
day_f	24.5047	24.5047	1	25.5652	474.614	4.96594e-18
baseline_val	1.17614	1.17614	1	27.7113	22.7798	5.28438e-05
treatment:day_f	0.0152167	0.0152167	1	25.559	0.294721	0.591914
Body Length, cm
Day	comparison	means_SE	p_value	p_signif	model_used
7	MBG vs aCSF	5.287 Â± 0.06 vs 5.344 Â± 0.063	0.5248	ns	Weighted LMM (lme4)
15	MBG vs aCSF	6.182 Â± 0.063 vs 6.195 Â± 0.063	0.8845	ns	Weighted LMM (lme4)
